# Supplementary material for: Organocatalytic Enantioselective Michael Reaction of Aminomaleimides with Nitroolefins Catalyzed by Takemoto’s Catalyst
Source: Molecules. 2022 Nov 12;27(22):7787. doi: 10.3390/molecules27227787 (PMC9696348; doi:10.3390/molecules27227787)
Supplement: Supplementary file 1 [file molecules-27-07787-s001.zip]

Archive with 1 entries (1 files):
- molecules-2023061-supplementary.pdf
